# Supplementary material for: Structure-based engineering of substrate specificity for pinoresinol-lariciresinol reductases
Source: Nat Commun. 2021 May 14;12:2828. doi: 10.1038/s41467-021-23095-y (PMC8121951; doi:10.1038/s41467-021-23095-y)
Supplement: Supplementary file 6 — Source Data [file 41467_2021_23095_MOESM6_ESM.xlsx]

## Sheet: Fig.2g
Fig.2g. Enzyme assays for wild-type IiPLR1 and its mutants V46A and V46L.
		Lar Conversion (%)			Sec Conversion (%)
	sample1	sample2	sample3	sample1	sample2	sample3
IiPLR1	38.6482	35.9288	37.5648	9.41658	7.72598	9.02029
V46A	45.0814	41.4805	42.5082	1.14572	0.68432	0.77318
V46L	40.2759	37.8671	39.2887	0.32163	0.1686	0.17954
	ANOVA summary			Tukey's multiple comparisons test	Mean Diff.	95.00% CI of diff.	Significant?	Summary	Adjusted P Value
	F	118.3		V46A vs. IiPLR1	5.643	3.095 to 8.190	Yes	*	0.0106
Lar Conversion (%)	P value	0.0071		V46L vs. IiPLR1	1.763	1.223 to 2.304	Yes	**	0.0047
	P value summary	**
	Statistically significant (P < 0.05)?	Yes
	R squared	0.9834
	ANOVA summary			Tukey's multiple comparisons test	Mean Diff.	95.00% CI of diff.	Significant?	Summary	Adjusted P Value
	F	336		V46A vs. IiPLR1	-7.853	-10.24 to -5.463	Yes	**	0.0047
Sec Conversion (%)	P value	0.0026		V46L vs. IiPLR1	-8.498	-11.30 to -5.695	Yes	**	0.0056
	P value summary	**
	Statistically significant (P < 0.05)?	Yes
	R squared	0.9941

## Sheet: Fig.4a
Fig.4a. Conversion of pinoresinol into lariciresinol and subsequently to secoisolariciresinol.
		Lar Conversion (%)			Sec Conversion (%)
	sample1	sample2	sample3	sample1	sample2	sample3
IiPLR1_V46A	45.0814	41.4805	42.5082	1.14572	0.68432	0.77318
IiPLR1_V46L	40.2759	37.8671	39.2887	0.32163	0.1686	0.17954
IiPLR1_S98A	41.5775	38.7497	41.261	2.39044	1.64803	1.88963
IiPLR1_S98H	44.1585	42.2267	43.0461	0.65218	0.55452	0.65348
IiPLR1_S98N	40.3368	37.8673	39.5268	0.60353	0.3747	0.4211
IiPLR1	38.6482	35.9288	37.5648	9.41658	7.72598	9.02029
AtPrR1_L46A	38.3709	35.1248	37.5475	1.46946	1.18013	1.09181
AtPrR1_L46V	37.6465	33.6678	37.4994	0.90405	0.52423	0.57489
AtPrR1_N98A	39.7009	28.3709	36.7596	2.44227	2.23322	2.19881
AtPrR1_N98S	36.5778	24.9648	27.571	3.33851	2.90168	2.98803
AtPrR1	32.8912	28.9757	32.4549	1.86852	1.58425	1.52353
AtPrR2_V46A	9.87712	8.77844	8.9036	0	0	0
AtPrR2_V46L	31.087	28.0552	30.4657	0	0	0
AtPrR2_N98A	36.1754	34.9044	35.6373	0	0	0
AtPrR2_N98S	31.4139	26.5597	30.4767	2.01343	1.80658	1.93314
AtPrR2	29.9262	22.4131	28.2391	0	0	0
Control	0	0	0	0	0	0
	ANOVA summary			Tukey's multiple comparisons test	Mean Diff.	95.00% CI of diff.	Significant?	Summary	Adjusted P Value
	F	120.7		IiPLR1_V46A vs. IiPLR1	5.643	0.7011 to 10.58	Yes	*	0.039
Lar Conversion (%)	P value	0.0018		IiPLR1_V46L vs. IiPLR1	1.763	0.7144 to 2.812	Yes	*	0.0167
	P value summary	**		IiPLR1_S98A vs. IiPLR1	3.149	0.0007099 to 6.297	Yes	*	0.05
	Statistically significant (P < 0.05)?	Yes		IiPLR1_S98H vs. IiPLR1	5.763	2.706 to 8.820	Yes	*	0.0142
	R squared	0.9837		IiPLR1_S98N vs. IiPLR1	1.863	0.8634 to 2.863	Yes	*	0.0144
				IiPLR1 vs. Control	37.38	28.35 to 46.41	Yes	***	0.0007
				AtPrR1_L46A vs. AtPrR1	5.574	2.048 to 9.100	Yes	*	0.019
				AtPrR1_L46V vs. AtPrR1	4.831	3.591 to 6.070	Yes	**	0.0013
				AtPrR1_N98A vs. AtPrR1	3.503	-21.38 to 28.38	No	ns	0.8845
				AtPrR1_N98S vs. AtPrR1	-1.736	-32.85 to 29.38	No	ns	0.9998
				AtPrR1 vs. Control	31.44	17.29 to 45.60	Yes	*	0.0125
				AtPrR2_V46A vs. AtPrR2	-17.67	-40.86 to 5.519	No	ns	0.0841
				AtPrR2_V46L vs. AtPrR2	3.01	-12.43 to 18.45	No	ns	0.7045
				AtPrR2_N98A vs. AtPrR2	8.713	-13.20 to 30.63	No	ns	0.2713
				AtPrR2_N98S vs. AtPrR2	2.624	-6.420 to 11.67	No	ns	0.4406
				AtPrR2 vs. Control	26.86	0.8546 to 52.86	Yes	*	0.0471
	ANOVA summary			Tukey's multiple comparisons test	Mean Diff.	95.00% CI of diff.	Significant?	Summary	Adjusted P Value
	F	266.9		IiPLR1_V46A vs. IiPLR1	-7.853	-12.49 to -3.216	Yes	*	0.0165
Sec Conversion (%)	P value	0.0014		IiPLR1_V46L vs. IiPLR1	-8.498	-13.93 to -3.061	Yes	*	0.0194
	P value summary	**		IiPLR1_S98A vs. IiPLR1	-6.745	-10.57 to -2.919	Yes	*	0.0155
	Statistically significant (P < 0.05)?	Yes		IiPLR1_S98H vs. IiPLR1	-8.101	-13.57 to -2.631	Yes	*	0.022
	R squared	0.9926		IiPLR1_S98N vs. IiPLR1	-8.255	-13.46 to -3.046	Yes	*	0.0189
				IiPLR1 vs. Control	8.721	2.888 to 14.55	Yes	*	0.0215
				AtPrR1_L46A vs. AtPrR1	-0.4116	-0.5276 to -0.2957	Yes	**	0.0028
				AtPrR1_L46V vs. AtPrR1	-0.991	-1.389 to -0.5935	Yes	*	0.0109
				AtPrR1_N98A vs. AtPrR1	0.6327	0.2851 to 0.9803	Yes	*	0.0148
				AtPrR1_N98S vs. AtPrR1	1.417	0.8464 to 1.988	Yes	*	0.011
				AtPrR1 vs. Control	1.659	0.4438 to 2.874	Yes	*	0.0267
				AtPrR2_N98S vs. AtPrR2	1.918	1.230 to 2.606	Yes	**	0.0087

## Sheet: Fig.4b
Fig.4b. Conversion of lariciresinol into secoisolariciresinol.
		Sec Conversion (%)
	sample1	sample2	sample3
IiPLR1_V46A	4.7034	3.71802	3.93179
IiPLR1_V46L	5.96613	4.89271	5.17093
IiPLR1_S98A	11.2548	11.8388	10.4419
IiPLR1_S98H	5.34441	5.16099	4.82488
IiPLR1_S98N	6.45054	4.86126	5.83296
IiPLR1	32.0468	28.798	29.4847
AtPrR1_L46A	4.10342	2.7309	3.19563
AtPrR1_L46V	4.95628	4.54417	4.14407
AtPrR1_N98A	13.0017	9.37667	10.5636
AtPrR1_N98S	16.0293	11.5617	13.2806
AtPrR1	7.44741	7.38057	7.38636
AtPrR2_V46A	0	0	0
AtPrR2_V46L	0	0	0
AtPrR2_N98A	0	0	0
AtPrR2_N98S	12.0235	10.0447	11.0138
AtPrR2	0	0	0
Control	0	0	0
ANOVA summary			Tukey's multiple comparisons test	Mean Diff.	95.00% CI of diff.	Significant?	Summary	Adjusted P Value
F	194.5		IiPLR1_V46A vs. IiPLR1	-25.99	-28.84 to -23.15	Yes	****	<0.0001
P value	<0.0001		IiPLR1_V46L vs. IiPLR1	-24.77	-27.61 to -21.92	Yes	****	<0.0001
P value summary	****		IiPLR1_S98A vs. IiPLR1	-18.93	-21.78 to -16.09	Yes	****	<0.0001
Significant diff. among means (P < 0.05)?	Yes		IiPLR1_S98H vs. IiPLR1	-25	-27.85 to -22.15	Yes	****	<0.0001
R squared	0.9892		IiPLR1_S98N vs. IiPLR1	-24.39	-27.24 to -21.55	Yes	****	<0.0001
			IiPLR1 vs. Control	30.11	27.26 to 32.96	Yes	****	<0.0001
			AtPrR1_L46A vs. AtPrR1	-4.061	-6.907 to -1.216	Yes	***	0.0007
			AtPrR1_L46V vs. AtPrR1	-2.857	-5.702 to -0.01119	Yes	*	0.0483
			AtPrR1_N98A vs. AtPrR1	3.576	0.7305 to 6.421	Yes	**	0.0041
			AtPrR1_N98S vs. AtPrR1	6.219	3.374 to 9.065	Yes	****	<0.0001
			AtPrR1 vs. Control	7.405	4.559 to 10.25	Yes	****	<0.0001
			AtPrR2_N98S vs. AtPrR2	11.03	8.182 to 13.87	Yes	****	<0.0001

## Sheet: Fig.6
Fig. 6. Lariciresinol production through co-culture of different strains harboring a plasmid encoding IiPLR1 or its single-site mutants with pinoresinol-producing cells.
		Lar (mg/L)			Sec (mg/L)
	sample1	sample2	sample3	sample1	sample2	sample3
IiPLR1	973.035	958.943	876.445	69.2156	74.2659	69.9524
V46A	1026.26	1015.39	951.732	35.1915	39.0699	40.1438
V46L	797.482	790.677	750.841	35.6793	35.3236	33.2412
S98A	817.349	811.789	779.236	35.1759	34.6574	31.6223
S98H	927.222	926.9	925.015	32.9754	39.0376	33.8598
S98N	864.939	921.409	873.178	53.305	57.7199	53.9491
	ANOVA summary			Tukey's multiple comparisons test	Mean Diff.	95.00% CI of diff.	Significant?	Summary	Adjusted P Value
	F	40.44		V46A vs. IiPLR1	61.65	4.564 to 118.7	Yes	*	0.0431
	P value	0.0073		V46L vs. IiPLR1	-156.5	-285.7 to -27.23	Yes	*	0.0345
Lar (mg/L)	P value summary	**		S98A vs. IiPLR1	-133.3	-284.7 to 17.97	No	ns	0.0637
	Statistically significant (P < 0.05)?	Yes		S98H vs. IiPLR1	-9.762	-254.0 to 234.5	No	ns	0.9985
	R squared	0.9529		S98N vs. IiPLR1	-49.63	-305.7 to 206.4	No	ns	0.6619
	ANOVA summary			Tukey's multiple comparisons test	Mean Diff.	95.00% CI of diff.	Significant?	Summary	Adjusted P Value
	F	190.7		V46A vs. IiPLR1	-33.01	-46.58 to -19.44	Yes	**	0.0095
	P value	0.0002		V46L vs. IiPLR1	-36.4	-49.41 to -23.38	Yes	**	0.0073
Sec (mg/L)	P value summary	***		S98A vs. IiPLR1	-37.33	-51.30 to -23.35	Yes	**	0.0081
	Statistically significant (P < 0.05)?	Yes		S98H vs. IiPLR1	-35.85	-38.47 to -33.24	Yes	****	<0.0001
	R squared	0.9896		S98N vs. IiPLR1	-16.15	-17.80 to -14.51	Yes	****	<0.0001

## Sheet: Table 2
Table 2. Kinetic properties of IiPLR1_V46A.
		(±)-pinoresinol as substrate			(±)-lariciresinol as substrate
	sample1	sample2	sample3	sample1	sample2	sample3
Km (μM)	30.9456	27.7191	29.5307	26.0302	27.1919	26.3641
Vmax (μM/min)	3.6406	2.44415	3.58809	0.0226547	0.02175	0.0242718
Kcat (min-1)	129.549	86.9743	127.681	0.806159	0.773966	0.863705
kcat/Km (μM-1 min-1)	4.18637	3.1377	4.32367	0.0309701	0.0284632	0.0327607
